# Supplementary material for: Phosphatidylethanolamine Deficiency and Triglyceride Overload in Perilesional Cortex Contribute to Non-Goal-Directed Hyperactivity after Traumatic Brain Injury in Mice
Source: Biomedicines. 2022 Apr 15;10(4):914. doi: 10.3390/biomedicines10040914 (PMC9033131; doi:10.3390/biomedicines10040914)
Supplement: Supplementary file 1 [file biomedicines-10-00914-s001.zip]

Archive with 1 entries (1 files):
- biomedicines-1663337-supplementary.pdf
